# Supplementary material for: Transcriptome Analysis Reveals Key Genes Involved in the Response of Pyrus betuleafolia to Drought and High-Temperature Stress
Source: Plants (Basel). 2024 Jan 20;13(2):309. doi: 10.3390/plants13020309 (PMC10819556; doi:10.3390/plants13020309)
Supplement: Supplementary file 1 [file plants-13-00309-s001.zip]

Archive with 1 entries (1 files):
- plants-2772216-supplementary.pdf
